# Supplementary material for: Characterization and Management of Stable Coronary Artery Disease in Patients Undergoing Transcatheter Aortic Valve Implantation
Source: J Clin Med. 2024 Jun 14;13(12):3497. doi: 10.3390/jcm13123497 (PMC11204567; doi:10.3390/jcm13123497)
Supplement: Supplementary file 1 [file jcm-13-03497-s001.zip]

Archive with 1 entries (1 files):
- jcm-2975690-supplementary.pdf
